# Supplementary material for: Pan-genomic insights into LTP gene family evolution across diploid cotton species
Source: Front Plant Sci. 2025 Dec 22;16:1691339. doi: 10.3389/fpls.2025.1691339 (PMC12766745; doi:10.3389/fpls.2025.1691339)
Supplement: Supplementary file 1 [file Table1.xlsx]

## Sheet: Supp Table 1
Supplementary Table 1. LTP Genes Eligible After Screening
Gher_01G009760_A1
Gher_01G011710_A1
Gher_01G011720_A1
Gher_01G021070_A1
Gher_01G022260_A1
Gher_01G028650_A1
Gher_02G001950_A1
Gher_03G004210_A1
Gher_03G004220_A1
Gher_03G005340_A1
Gher_03G027070_A1
Gher_03G027080_A1
Gher_04G008360_A1
Gher_04G009230_A1
Gher_04G025140_A1
Gher_05G001270_A1
Gher_05G016630_A1
Gher_05G034360_A1
Gher_05G034370_A1
Gher_05G046380_A1
Gher_06G004060_A1
Gher_06G013210_A1
Gher_07G003610_A1
Gher_07G009090_A1
Gher_07G014260_A1
Gher_07G016490_A1
Gher_07G019840_A1
Gher_08G001770_A1
Gher_08G003580_A1
Gher_08G003940_A1
Gher_08G004480_A1
Gher_08G007670_A1
Gher_08G007680_A1
Gher_08G010500_A1
Gher_08G013640_A1
Gher_08G021320_A1
Gher_08G024640_A1
Gher_09G003590_A1
Gher_09G003600_A1
Gher_09G004170_A1
Gher_09G004180_A1
Gher_09G008450_A1
Gher_09G008460_A1
Gher_09G013940_A1
Gher_10G013650_A1
Gher_10G013670_A1
Gher_10G013680_A1
Gher_10G029740_A1
Gher_10G029750_A1
Gher_10G030030_A1
Gher_10G030040_A1
Gher_11G000320_A1
Gher_11G028020_A1
Gher_11G030310_A1
Gher_11G030320_A1
Gher_11G035850_A1
Gher_11G043530_A1
Gher_12G001110_A1
Gher_12G001910_A1
Gher_12G001940_A1
Gher_12G005970_A1
Gher_12G006080_A1
Gher_12G006940_A1
Gher_12G013030_A1
Gher_12G025310_A1
Gher_12G027240_A1
Gher_12G032320_A1
Gher_12G033430_A1
Gher_12G033440_A1
Gher_13G000100_A1
Gher_13G001720_A1
Gher_13G006090_A1
Gher_13G026160_A1
Gher_13G027210_A1
Gher_02G001970_A1
Gher_07G000390_A1
Gher_09G003570_A1
Gher_11G042430_A1
Gher_12G006790_A1
Garb_01G001880_A2
Garb_01G012340_A2
Garb_01G012360_A2
Garb_01G020730_A2
Garb_01G021860_A2
Garb_01G028060_A2
Garb_02G010950_A2
Garb_03G004100_A2
Garb_03G004110_A2
Garb_03G005140_A2
Garb_03G025230_A2
Garb_03G025240_A2
Garb_03G025770_A2
Garb_04G007780_A2
Garb_04G008590_A2
Garb_04G023780_A2
Garb_05G000190_A2
Garb_05G009860_A2
Garb_05G026310_A2
Garb_05G041110_A2
Garb_06G015210_A2
Garb_06G023770_A2
Garb_07G013210_A2
Garb_07G015300_A2
Garb_07G020110_A2
Garb_07G021120_A2
Garb_08G009780_A2
Garb_08G012900_A2
Garb_08G020360_A2
Garb_08G023280_A2
Garb_08G026030_A2
Garb_08G026040_A2
Garb_08G029090_A2
Garb_08G029590_A2
Garb_08G029940_A2
Garb_08G031780_A2
Garb_09G007570_A2
Garb_09G012770_A2
Garb_09G020240_A2
Garb_09G026020_A2
Garb_09G026030_A2
Garb_09G026620_A2
Garb_09G026630_A2
Garb_10G013060_A2
Garb_10G013080_A2
Garb_10G014550_A2
Garb_10G030890_A2
Garb_10G031130_A2
Garb_10G031140_A2
Garb_11G000970_A2
Garb_11G008390_A2
Garb_11G013750_A2
Garb_11G013760_A2
Garb_11G015940_A2
Garb_12G000380_A2
Garb_12G000390_A2
Garb_12G000400_A2
Garb_12G001470_A2
Garb_12G006220_A2
Garb_12G012720_A2
Garb_12G019870_A2
Garb_12G026620_A2
Garb_12G027570_A2
Garb_12G031660_A2
Garb_12G032460_A2
Garb_13G003420_A2
Garb_13G004370_A2
Garb_13G029080_A2
Garb_13G030610_A2
Garb_01G001890_A2
Garb_01G001900_A2
Garb_01G020730_A2
Garb_07G009090_A2
Garb_07G016230_A2
Garb_08G023280_A2
Garb_08G029080_A2
Garb_09G002840_A2
Garb_09G026650_A2
Garb_10G030900_A2
Garb_11G001980_A2
Garb_12G013640_A2
Garb_12G026770_A2
Gano_01G002050_B1
Gano_01G009330_B1
Gano_01G018170_B1
Gano_01G018180_B1
Gano_01G019550_B1
Gano_02G019760_B1
Gano_03G003530_B1
Gano_03G004090_B1
Gano_03G004100_B1
Gano_03G004110_B1
Gano_03G024160_B1
Gano_03G025240_B1
Gano_04G001080_B1
Gano_04G015420_B1
Gano_04G016510_B1
Gano_05G001130_B1
Gano_05G015610_B1
Gano_05G020570_B1
Gano_05G033000_B1
Gano_05G044840_B1
Gano_06G004380_B1
Gano_06G013980_B1
Gano_07G009340_B1
Gano_07G014780_B1
Gano_07G015420_B1
Gano_07G020200_B1
Gano_07G020210_B1
Gano_08G001610_B1
Gano_08G003430_B1
Gano_08G004210_B1
Gano_08G007160_B1
Gano_08G007170_B1
Gano_08G009920_B1
Gano_08G012720_B1
Gano_08G020140_B1
Gano_08G023130_B1
Gano_08G024860_B1
Gano_09G003350_B1
Gano_09G003360_B1
Gano_09G003370_B1
Gano_09G003890_B1
Gano_09G003900_B1
Gano_09G009740_B1
Gano_09G017010_B1
Gano_09G017030_B1
Gano_09G022470_B1
Gano_09G024070_B1
Gano_10G002130_B1
Gano_10G017860_B1
Gano_10G017870_B1
Gano_10G019330_B1
Gano_10G019360_B1
Gano_11G001000_B1
Gano_11G008440_B1
Gano_11G013630_B1
Gano_11G013640_B1
Gano_11G015860_B1
Gano_11G041580_B1
Gano_12G001090_B1
Gano_12G001880_B1
Gano_12G001910_B1
Gano_12G006830_B1
Gano_12G012990_B1
Gano_12G013230_B1
Gano_12G020160_B1
Gano_12G026220_B1
Gano_12G026230_B1
Gano_12G030770_B1
Gano_12G031840_B1
Gano_12G031860_B1
Gano_13G000530_B1
Gano_13G005330_B1
Gano_13G006220_B1
Gano_13G028930_B1
Gano_13G030510_B1
Gano_02G019710_B1
Gano_02G019730_B1
Gano_07G007300_B1
Gano_08G004220_B1
Gano_09G003340_B1
Gano_09G026680_B1
Gano_10G002450_B1
Gano_11G002050_B1
Gano_12G006690_B1
Gstu01G009350_C1
Gstu01G011020_C1
Gstu01G011030_C1
Gstu01G018780_C1
Gstu01G020190_C1
Gstu01G026860_C1
Gstu02G001690_C1
Gstu03G003960_C1
Gstu03G003970_C1
Gstu03G005040_C1
Gstu03G026200_C1
Gstu03G026220_C1
Gstu03G026760_C1
Gstu04G000940_C1
Gstu04G015700_C1
Gstu04G016820_C1
Gstu05G005590_C1
Gstu05G010800_C1
Gstu05G024430_C1
Gstu06G014040_C1
Gstu06G024410_C1
Gstu07G008530_C1
Gstu07G008540_C1
Gstu07G013580_C1
Gstu07G014400_C1
Gstu07G016520_C1
Gstu07G021010_C1
Gstu07G022340_C1
Gstu08G001740_C1
Gstu08G007870_C1
Gstu08G009570_C1
Gstu08G012750_C1
Gstu08G019800_C1
Gstu08G022840_C1
Gstu08G025550_C1
Gstu08G028440_C1
Gstu08G028880_C1
Gstu08G029210_C1
Gstu08G030970_C1
Gstu09G006700_C1
Gstu09G020210_C1
Gstu09G025930_C1
Gstu09G025940_C1
Gstu09G026510_C1
Gstu09G026520_C1
Gstu10G013190_C1
Gstu10G013200_C1
Gstu10G014500_C1
Gstu10G014520_C1
Gstu10G029440_C1
Gstu10G029460_C1
Gstu10G029500_C1
Gstu10G029630_C1
Gstu10G029660_C1
Gstu11G001030_C1
Gstu11G008620_C1
Gstu11G014020_C1
Gstu11G014030_C1
Gstu11G016220_C1
Gstu11G041770_C1
Gstu12G001100_C1
Gstu12G001890_C1
Gstu12G001920_C1
Gstu12G006940_C1
Gstu12G013450_C1
Gstu12G020970_C1
Gstu12G027510_C1
Gstu12G027530_C1
Gstu12G032220_C1
Gstu12G033260_C1
Gstu12G033270_C1
Gstu12G033280_C1
Gstu13G000140_C1
Gstu13G001600_C1
Gstu13G024270_C1
Gstu13G025400_C1
Gstu13G037610_C1
Gstu13G037620_C1
Gstu13G049560_C1
Gstu03G026190_C1
Gstu04G004120_C1
Gstu05G000540_C1
Gstu08G007870_C1
Gstu09G026530_C1
Gstu09G026540_C1
Gstu11G002090_C1
Gstu12G005950_C1
Gstu12G006790_C1
Gstu13G048070_C1
Grai_01G002030_D5
Grai_01G009170_D5
Grai_01G015980_D5
Grai_01G015990_D5
Grai_01G017620_D5
Grai_02G020510_D5
Grai_03G003910_D5
Grai_03G004450_D5
Grai_03G004460_D5
Grai_03G004470_D5
Grai_03G024450_D5
Grai_03G025640_D5
Grai_03G025650_D5
Grai_04G001100_D5
Grai_04G004600_D5
Grai_04G015820_D5
Grai_04G016860_D5
Grai_05G000080_D5
Grai_05G011820_D5
Grai_05G011830_D5
Grai_05G024270_D5
Grai_05G029090_D5
Grai_05G042010_D5
Grai_05G043320_D5
Grai_06G004490_D5
Grai_06G013950_D5
Grai_07G009720_D5
Grai_07G013270_D5
Grai_07G015260_D5
Grai_07G016030_D5
Grai_07G020740_D5
Grai_08G001660_D5
Grai_08G003350_D5
Grai_08G004180_D5
Grai_08G007090_D5
Grai_08G009810_D5
Grai_08G012450_D5
Grai_08G020050_D5
Grai_08G023130_D5
Grai_08G024850_D5
Grai_09G005390_D5
Grai_09G006980_D5
Grai_09G012360_D5
Grai_09G019600_D5
Grai_09G025450_D5
Grai_09G025460_D5
Grai_09G025990_D5
Grai_09G026000_D5
Grai_09G026010_D5
Grai_10G013380_D5
Grai_10G013400_D5
Grai_10G013410_D5
Grai_10G013420_D5
Grai_10G014800_D5
Grai_10G029900_D5
Grai_10G030240_D5
Grai_11G000190_D5
Grai_11G024180_D5
Grai_11G025960_D5
Grai_11G025970_D5
Grai_11G031310_D5
Grai_11G038780_D5
Grai_12G000420_D5
Grai_12G000430_D5
Grai_12G005990_D5
Grai_12G006000_D5
Grai_12G012610_D5
Grai_12G019560_D5
Grai_12G026040_D5
Grai_12G026950_D5
Grai_12G031130_D5
Grai_12G031160_D5
Grai_13G000550_D5
Grai_13G005390_D5
Grai_13G006410_D5
Grai_13G028990_D5
Grai_13G030590_D5
Grai_02G020470_D5
Grai_02G020480_D5
Grai_02G020500_D5
Grai_03G024780_D5
Grai_07G020720_D5
Grai_08G004190_D5
Grai_08G030930_D5
Grai_09G026020_D5
Grai_11G037730_D5
Grai_12G000440_D5
Grai_12G001600_D5
Grai_12G026190_D5
Grai_13G016490_D5
Gsto_01G001970_E1
Gsto_01G007860_E1
Gsto_01G009050_E1
Gsto_01G017220_E1
Gsto_01G017230_E1
Gsto_01G020050_E1
Gsto_02G015590_E1
Gsto_02G020300_E1
Gsto_03G003850_E1
Gsto_03G004410_E1
Gsto_03G004420_E1
Gsto_03G004430_E1
Gsto_03G024530_E1
Gsto_03G025560_E1
Gsto_04G001100_E1
Gsto_04G014870_E1
Gsto_04G015640_E1
Gsto_05G016800_E1
Gsto_05G034180_E1
Gsto_05G045910_E1
Gsto_06G004560_E1
Gsto_06G013760_E1
Gsto_07G000370_E1
Gsto_07G008780_E1
Gsto_07G013320_E1
Gsto_07G014080_E1
Gsto_07G016040_E1
Gsto_07G019250_E1
Gsto_08G007870_E1
Gsto_08G009350_E1
Gsto_08G018860_E1
Gsto_08G020490_E1
Gsto_08G021360_E1
Gsto_08G023830_E1
Gsto_08G023840_E1
Gsto_08G026660_E1
Gsto_08G027130_E1
Gsto_08G027480_E1
Gsto_08G029390_E1
Gsto_09G003380_E1
Gsto_09G003390_E1
Gsto_09G003400_E1
Gsto_09G003960_E1
Gsto_09G003970_E1
Gsto_09G009800_E1
Gsto_09G017090_E1
Gsto_09G022240_E1
Gsto_09G023800_E1
Gsto_10G012970_E1
Gsto_10G012980_E1
Gsto_10G014300_E1
Gsto_10G014310_E1
Gsto_10G029090_E1
Gsto_10G029120_E1
Gsto_10G029320_E1
Gsto_11G000960_E1
Gsto_11G008440_E1
Gsto_11G013660_E1
Gsto_11G015790_E1
Gsto_11G041460_E1
Gsto_12G001080_E1
Gsto_12G001890_E1
Gsto_12G001920_E1
Gsto_12G006070_E1
Gsto_12G007020_E1
Gsto_12G013260_E1
Gsto_12G020650_E1
Gsto_12G026420_E1
Gsto_12G030850_E1
Gsto_12G031910_E1
Gsto_12G031920_E1
Gsto_13G005290_E1
Gsto_13G006270_E1
Gsto_13G028030_E1
Gsto_13G029660_E1
Gsto_01G009050_E1
Gsto_01G017220_E1
Gsto_01G017230_E1
Gsto_01G020050_E1
Gsto_02G015590_E1
Gsto_02G020240_E1
Gsto_02G020260_E1
Gsto_02G020280_E1
Gsto_05G021530_E1
Gsto_07G003540_E1
Gsto_08G012240_E1
Gsto_09G003370_E1
Gsto_09G026120_E1
Gsto_12G006860_E1
Gsto_13G015910_E1
Glon_01G011640_F1
Glon_01G011690_F1
Glon_01G013460_F1
Glon_01G019890_F1
Glon_01G026730_F1
Glon_02G001770_F1
Glon_03G003380_F1
Glon_03G003880_F1
Glon_03G003890_F1
Glon_03G003900_F1
Glon_03G024990_F1
Glon_03G026070_F1
Glon_03G026080_F1
Glon_04G001000_F1
Glon_04G004260_F1
Glon_04G016990_F1
Glon_04G017970_F1
Glon_05G000430_F1
Glon_05G002570_F1
Glon_05G015470_F1
Glon_06G004290_F1
Glon_06G015470_F1
Glon_07G009970_F1
Glon_07G013250_F1
Glon_07G015220_F1
Glon_07G016010_F1
Glon_07G020920_F1
Glon_07G020930_F1
Glon_08G006410_F1
Glon_08G009430_F1
Glon_08G012260_F1
Glon_08G019790_F1
Glon_08G022730_F1
Glon_08G025240_F1
Glon_08G028080_F1
Glon_08G028880_F1
Glon_08G030610_F1
Glon_09G001390_F1
Glon_09G013480_F1
Glon_09G013490_F1
Glon_09G025240_F1
Glon_09G028610_F1
Glon_09G028620_F1
Glon_09G028630_F1
Glon_09G029170_F1
Glon_09G029180_F1
Glon_09G035010_F1
Glon_09G042250_F1
Glon_09G047800_F1
Glon_10G001870_F1
Glon_10G002170_F1
Glon_10G002180_F1
Glon_10G002200_F1
Glon_10G019770_F1
Glon_10G019800_F1
Glon_10G021350_F1
Glon_10G021360_F1
Glon_11G000940_F1
Glon_11G008370_F1
Glon_11G013580_F1
Glon_11G013590_F1
Glon_11G015840_F1
Glon_11G043690_F1
Glon_12G001100_F1
Glon_12G001890_F1
Glon_12G001910_F1
Glon_12G006880_F1
Glon_12G013360_F1
Glon_12G020360_F1
Glon_12G027300_F1
Glon_12G032060_F1
Glon_12G033130_F1
Glon_12G033140_F1
Glon_13G000130_F1
Glon_13G001660_F1
Glon_13G024430_F1
Glon_13G025250_F1
Glon_13G029990_F1
Glon_01G019890_F1
Glon_02G001780_F1
Glon_02G001800_F1
Glon_05G015930_F1
Glon_09G028600_F1
Glon_12G006720_F1
Glon_12G033150_F1
Gbic_01G002090_G1
Gbic_01G007750_G1
Gbic_01G009070_G1
Gbic_01G016940_G1
Gbic_01G016950_G1
Gbic_01G016960_G1
Gbic_01G019940_G1
Gbic_02G001910_G1
Gbic_03G004230_G1
Gbic_03G004800_G1
Gbic_03G004810_G1
Gbic_03G004820_G1
Gbic_03G024780_G1
Gbic_03G025820_G1
Gbic_03G025830_G1
Gbic_04G007170_G1
Gbic_04G008240_G1
Gbic_04G019240_G1
Gbic_04G022750_G1
Gbic_05G001470_G1
Gbic_05G002790_G1
Gbic_05G015360_G1
Gbic_05G020300_G1
Gbic_05G025590_G1
Gbic_06G012320_G1
Gbic_06G023300_G1
Gbic_07G008580_G1
Gbic_07G013330_G1
Gbic_07G014060_G1
Gbic_07G016170_G1
Gbic_07G019600_G1
Gbic_08G001630_G1
Gbic_08G003440_G1
Gbic_08G003500_G1
Gbic_08G003850_G1
Gbic_08G004280_G1
Gbic_08G007040_G1
Gbic_08G009610_G1
Gbic_08G010510_G1
Gbic_08G019390_G1
Gbic_08G022510_G1
Gbic_08G024310_G1
Gbic_09G007500_G1
Gbic_09G020680_G1
Gbic_09G026500_G1
Gbic_09G026510_G1
Gbic_09G027040_G1
Gbic_09G027050_G1
Gbic_09G027060_G1
Gbic_10G013400_G1
Gbic_10G013410_G1
Gbic_10G013450_G1
Gbic_10G015310_G1
Gbic_10G030070_G1
Gbic_10G030110_G1
Gbic_10G030340_G1
Gbic_10G030390_G1
Gbic_11G000930_G1
Gbic_11G008620_G1
Gbic_11G014010_G1
Gbic_11G014020_G1
Gbic_11G016190_G1
Gbic_11G041820_G1
Gbic_12G000360_G1
Gbic_12G000370_G1
Gbic_12G000380_G1
Gbic_12G001470_G1
Gbic_12G006170_G1
Gbic_12G012310_G1
Gbic_12G026210_G1
Gbic_12G031300_G1
Gbic_12G031330_G1
Gbic_12G032170_G1
Gbic_13G000130_G1
Gbic_13G001620_G1
Gbic_13G024450_G1
Gbic_13G025480_G1
Gbic_13G037630_G1
Gbic_13G037640_G1
Gbic_13G049500_G1
Gbic_02G001910_G1
Gbic_02G001920_G1
Gbic_02G001940_G1
Gbic_07G003460_G1
Gbic_08G003500_G1
Gbic_09G027070_G1
Gbic_11G002030_G1
Gbic_12G026350_G1
Gbic_12G027150_G1
Gbic_13G014400_G1
Grot_01G010160_K2
Grot_01G010990_K2
Grot_01G020900_K2
Grot_01G022260_K2
Grot_02G001790_K2
Grot_02G001800_K2
Grot_03G003960_K2
Grot_03G025730_K2
Grot_03G025740_K2
Grot_03G025750_K2
Grot_03G026230_K2
Grot_04G007300_K2
Grot_04G009940_K2
Grot_04G020440_K2
Grot_04G023690_K2
Grot_05G015000_K2
Grot_05G018820_K2
Grot_06G013720_K2
Grot_06G023320_K2
Grot_07G008540_K2
Grot_07G013550_K2
Grot_07G014340_K2
Grot_07G019880_K2
Grot_08G009020_K2
Grot_08G011980_K2
Grot_08G019910_K2
Grot_08G020730_K2
Grot_08G023710_K2
Grot_08G023720_K2
Grot_08G026780_K2
Grot_08G027110_K2
Grot_08G028770_K2
Grot_09G007570_K2
Grot_09G013220_K2
Grot_09G019610_K2
Grot_09G025380_K2
Grot_09G025400_K2
Grot_09G025930_K2
Grot_09G025940_K2
Grot_09G025950_K2
Grot_10G000670_K2
Grot_10G000700_K2
Grot_10G000740_K2
Grot_10G000960_K2
Grot_10G001000_K2
Grot_10G001010_K2
Grot_10G014090_K2
Grot_10G015610_K2
Grot_10G015620_K2
Grot_11G001410_K2
Grot_11G023580_K2
Grot_11G025780_K2
Grot_11G025800_K2
Grot_11G031190_K2
Grot_11G036060_K2
Grot_11G037920_K2
Grot_12G000380_K2
Grot_12G000390_K2
Grot_12G000400_K2
Grot_12G001400_K2
Grot_12G005330_K2
Grot_12G012300_K2
Grot_12G019400_K2
Grot_12G025660_K2
Grot_12G030880_K2
Grot_12G030910_K2
Grot_12G031740_K2
Grot_13G000080_K2
Grot_13G001620_K2
Grot_13G023890_K2
Grot_13G036500_K2
Grot_13G036510_K2
Grot_13G047000_K2
Grot_Contig01522G000110_K2
Grot_Contig01781G000030_K2
Grot_Contig02112G000040_K2
Grot_02G001820_K2
Grot_03G005010_K2
Grot_05G003720_K2
Grot_07G009660_K2
Grot_08G026420_K2
Grot_09G025960_K2
Grot_11G036770_K2
Grot_12G025810_K2

## Sheet: Supp Table 2
Supplementary Table 2. Pan gene ID numbers
Fam_gene	geneID
LTP1	Gbic_10G030070_G1
LTP1	Gbic_10G030110_G1
LTP1	Gbic_10G030340_G1
LTP1	Gsto_10G029090_E1
LTP1	Gsto_10G029120_E1
LTP1	Gsto_10G029320_E1
LTP1	Grai_10G029900_D5
LTP1	Grai_10G030240_D5
LTP1	Gstu10G029440_C1
LTP1	Gstu10G029460_C1
LTP1	Gstu10G029500_C1
LTP1	Gstu10G029630_C1
LTP1	Gstu10G029660_C1
LTP1	Glon_10G001870_F1
LTP1	Glon_10G002170_F1
LTP1	Glon_10G002180_F1
LTP1	Glon_10G002200_F1
LTP1	Grot_10G000670_K2
LTP1	Grot_10G000700_K2
LTP1	Grot_10G000740_K2
LTP1	Grot_10G000960_K2
LTP1	Grot_10G001000_K2
LTP1	Grot_10G001010_K2
LTP1	Grot_Contig02112G000040_K2
LTP1	Gano_10G002130_B1
LTP1	Gano_10G002450_B1
LTP1	Garb_10G030890_A2
LTP1	Garb_10G031130_A2
LTP1	Garb_10G031140_A2
LTP1	Gher_10G029740_A1
LTP1	Gher_10G029750_A1
LTP1	Gher_10G030030_A1
LTP1	Gher_10G030040_A1
LTP2	Grot_11G036060_K2
LTP3	Gbic_09G027040_G1
LTP3	Gbic_09G027050_G1
LTP3	Gsto_09G003390_E1
LTP3	Gsto_09G003400_E1
LTP3	Grai_03G024780_D5
LTP3	Grai_09G025990_D5
LTP3	Grai_09G026000_D5
LTP3	Gstu09G026510_C1
LTP3	Gstu09G026520_C1
LTP3	Glon_09G028620_F1
LTP3	Glon_09G028630_F1
LTP3	Grot_09G025930_K2
LTP3	Grot_09G025940_K2
LTP3	Gano_09G003360_B1
LTP3	Gano_09G003370_B1
LTP3	Garb_09G026620_A2
LTP3	Garb_09G026630_A2
LTP3	Gher_09G003590_A1
LTP3	Gher_09G003600_A1
LTP4	Gbic_01G016940_G1
LTP4	Gbic_01G016950_G1
LTP4	Gbic_01G016960_G1
LTP4	Gsto_01G017220_E1
LTP4	Gsto_01G017230_E1
LTP4	Grai_01G015980_D5
LTP4	Grai_01G015990_D5
LTP4	Gstu01G011020_C1
LTP4	Gstu01G011030_C1
LTP4	Glon_01G011640_F1
LTP4	Glon_01G011690_F1
LTP4	Grot_01G010990_K2
LTP4	Gano_01G018170_B1
LTP4	Gano_01G018180_B1
LTP4	Garb_01G012340_A2
LTP4	Garb_01G012360_A2
LTP4	Gher_01G011710_A1
LTP4	Gher_01G011720_A1
LTP5	Gbic_10G013400_G1
LTP5	Gbic_10G013410_G1
LTP5	Gsto_10G012970_E1
LTP5	Gsto_10G012980_E1
LTP5	Grai_10G013380_D5
LTP5	Grai_10G013400_D5
LTP5	Grai_10G013410_D5
LTP5	Gstu10G013190_C1
LTP5	Gstu10G013200_C1
LTP5	Glon_10G021360_F1
LTP5	Grot_10G015610_K2
LTP5	Grot_10G015620_K2
LTP5	Gano_10G019360_B1
LTP5	Garb_10G013060_A2
LTP5	Gher_10G013670_A1
LTP5	Gher_10G013680_A1
LTP6	Gbic_13G037630_G1
LTP6	Gbic_13G037640_G1
LTP6	Gsto_05G034180_E1
LTP6	Grai_05G011820_D5
LTP6	Grai_05G011830_D5
LTP6	Gstu13G037610_C1
LTP6	Gstu13G037620_C1
LTP6	Glon_09G013480_F1
LTP6	Glon_09G013490_F1
LTP6	Grot_13G036500_K2
LTP6	Grot_13G036510_K2
LTP6	Gano_05G033000_B1
LTP6	Garb_05G009860_A2
LTP6	Gher_05G034360_A1
LTP6	Gher_05G034370_A1
LTP7	Grai_08G030930_D5
LTP7	Gstu08G001740_C1
LTP7	Gstu13G048070_C1
LTP8	Gbic_02G001940_G1
LTP8	Gsto_02G020240_E1
LTP8	Gsto_02G020260_E1
LTP8	Gsto_09G026120_E1
LTP8	Grai_02G020470_D5
LTP8	Grai_02G020480_D5
LTP8	Glon_02G001800_F1
LTP8	Grot_02G001820_K2
LTP8	Gano_02G019710_B1
LTP8	Gano_02G019730_B1
LTP8	Gano_09G026680_B1
LTP8	Garb_01G001900_A2
LTP8	Gher_02G001970_A1
LTP9	Gbic_07G008580_G1
LTP9	Gsto_07G008780_E1
LTP9	Grai_07G020740_D5
LTP9	Gstu07G008530_C1
LTP9	Gstu07G008540_C1
LTP9	Glon_07G020920_F1
LTP9	Glon_07G020930_F1
LTP9	Grot_07G008540_K2
LTP9	Gano_07G020200_B1
LTP9	Gano_07G020210_B1
LTP9	Garb_07G021120_A2
LTP9	Gher_07G009090_A1
LTP10	Gbic_08G007040_G1
LTP10	Gsto_08G023830_E1
LTP10	Gsto_08G023840_E1
LTP10	Grai_08G007090_D5
LTP10	Gstu08G025550_C1
LTP10	Glon_08G025240_F1
LTP10	Grot_08G023710_K2
LTP10	Grot_08G023720_K2
LTP10	Gano_08G007160_B1
LTP10	Gano_08G007170_B1
LTP10	Garb_08G026030_A2
LTP10	Garb_08G026040_A2
LTP10	Gher_08G007680_A1
LTP11	Gbic_10G015310_G1
LTP11	Gsto_10G014300_E1
LTP11	Gsto_10G014310_E1
LTP11	Grai_10G014800_D5
LTP11	Gstu10G014500_C1
LTP11	Gstu10G014520_C1
LTP11	Glon_10G019770_F1
LTP11	Glon_10G019800_F1
LTP11	Grot_10G014090_K2
LTP11	Gano_10G017860_B1
LTP11	Gano_10G017870_B1
LTP11	Garb_10G014550_A2
LTP12	Gbic_05G025590_G1
LTP12	Grai_13G000550_D5
LTP12	Gstu05G000540_C1
LTP12	Glon_13G029990_F1
LTP12	Gano_13G000530_B1
LTP13	Gbic_12G006170_G1
LTP13	Gsto_12G026420_E1
LTP13	Grai_12G005990_D5
LTP13	Grai_12G006000_D5
LTP13	Gstu12G027510_C1
LTP13	Gstu12G027530_C1
LTP13	Glon_12G027300_F1
LTP13	Grot_12G019400_K2
LTP13	Gano_12G026220_B1
LTP13	Gano_12G026230_B1
LTP13	Garb_12G006220_A2
LTP13	Gher_12G027240_A1
LTP14	Garb_07G020110_A2
LTP15	Gbic_11G014010_G1
LTP15	Gsto_02G015590_E1
LTP15	Gsto_08G020490_E1
LTP15	Gsto_11G013660_E1
LTP15	Grai_11G025970_D5
LTP15	Gstu11G014020_C1
LTP15	Grot_11G025800_K2
LTP15	Gano_11G013630_B1
LTP15	Garb_11G013750_A2
LTP15	Gher_11G030320_A1
LTP16	Gbic_05G002790_G1
LTP16	Grai_05G042010_D5
LTP16	Glon_05G002570_F1
LTP17	Gbic_07G003460_G1
LTP17	Gsto_07G003540_E1
LTP17	Gher_07G003610_A1
LTP18	Gbic_08G003440_G1
LTP18	Gbic_08G003500_G1
LTP18	Gsto_08G027480_E1
LTP18	Gstu08G029210_C1
LTP18	Glon_08G028880_F1
LTP18	Grot_08G027110_K2
LTP18	Gano_08G003430_B1
LTP18	Garb_08G029940_A2
LTP18	Gher_08G003580_A1
LTP19	Gsto_09G017090_E1
LTP19	Glon_09G042250_F1
LTP19	Grot_09G013220_K2
LTP19	Gano_09G017010_B1
LTP19	Gano_09G017030_B1
LTP19	Garb_09G012770_A2
LTP19	Gher_09G008450_A1
LTP19	Gher_09G008460_A1
LTP20	Gbic_01G002090_G1
LTP20	Gsto_01G001970_E1
LTP20	Grai_01G002030_D5
LTP20	Gstu01G026860_C1
LTP20	Glon_01G026730_F1
LTP20	Grot_Contig01781G000030_K2
LTP20	Gano_01G002050_B1
LTP20	Garb_01G028060_A2
LTP20	Gher_01G028650_A1
LTP21	Gbic_01G007750_G1
LTP21	Gsto_01G007860_E1
LTP21	Gstu01G018780_C1
LTP21	Grot_01G022260_K2
LTP21	Garb_01G021860_A2
LTP21	Gher_01G022260_A1
LTP22	Gbic_01G009070_G1
LTP22	Gsto_01G009050_E1
LTP22	Grai_01G009170_D5
LTP22	Gstu01G020190_C1
LTP22	Glon_01G019890_F1
LTP22	Grot_01G020900_K2
LTP22	Gano_01G009330_B1
LTP22	Garb_01G020730_A2
LTP22	Gher_01G021070_A1
LTP23	Gbic_01G019940_G1
LTP23	Gsto_01G020050_E1
LTP23	Grai_01G017620_D5
LTP23	Gstu01G009350_C1
LTP23	Glon_01G013460_F1
LTP23	Grot_01G010160_K2
LTP23	Gano_01G019550_B1
LTP23	Garb_02G010950_A2
LTP23	Gher_01G009760_A1
LTP24	Gbic_02G001920_G1
LTP24	Gsto_02G020280_E1
LTP24	Grai_02G020500_D5
LTP24	Glon_02G001780_F1
LTP24	Grot_02G001800_K2
LTP24	Garb_01G001890_A2
LTP25	Gbic_02G001910_G1
LTP25	Gsto_02G020300_E1
LTP25	Grai_02G020510_D5
LTP25	Gstu02G001690_C1
LTP25	Glon_02G001770_F1
LTP25	Grot_02G001790_K2
LTP25	Gano_02G019760_B1
LTP25	Garb_01G001880_A2
LTP25	Gher_02G001950_A1
LTP26	Gbic_03G004800_G1
LTP26	Gsto_03G004410_E1
LTP26	Grai_03G004450_D5
LTP26	Gstu03G026220_C1
LTP26	Glon_03G003880_F1
LTP26	Grot_03G025750_K2
LTP26	Gano_03G004090_B1
LTP27	Gbic_03G004810_G1
LTP27	Gsto_03G004420_E1
LTP27	Grai_03G004460_D5
LTP27	Gstu03G026200_C1
LTP27	Glon_03G003890_F1
LTP27	Grot_03G025740_K2
LTP27	Gano_03G004100_B1
LTP27	Garb_03G025240_A2
LTP27	Gher_03G027080_A1
LTP28	Gsto_03G004430_E1
LTP28	Grai_03G004470_D5
LTP28	Gstu03G026190_C1
LTP28	Grot_03G025730_K2
LTP28	Gano_03G004110_B1
LTP28	Garb_03G025230_A2
LTP28	Gher_03G027070_A1
LTP29	Gbic_03G024780_G1
LTP29	Gsto_03G024530_E1
LTP29	Grai_03G024450_D5
LTP29	Gstu03G005040_C1
LTP29	Glon_03G024990_F1
LTP29	Grot_03G005010_K2
LTP29	Gano_03G024160_B1
LTP29	Garb_03G005140_A2
LTP29	Gher_03G005340_A1
LTP30	Gbic_03G025820_G1
LTP30	Gsto_03G025560_E1
LTP30	Grai_03G025640_D5
LTP30	Gstu03G003970_C1
LTP30	Glon_03G026070_F1
LTP30	Grot_03G003960_K2
LTP30	Gano_03G025240_B1
LTP30	Garb_03G004110_A2
LTP30	Gher_03G004220_A1
LTP31	Gbic_04G022750_G1
LTP31	Gsto_04G001100_E1
LTP31	Grai_04G001100_D5
LTP31	Gstu04G000940_C1
LTP31	Glon_04G001000_F1
LTP31	Grot_04G023690_K2
LTP31	Gano_04G001080_B1
LTP31	Garb_04G023780_A2
LTP31	Gher_04G025140_A1
LTP32	Gbic_04G019240_G1
LTP32	Grai_04G004600_D5
LTP32	Gstu04G004120_C1
LTP32	Glon_04G004260_F1
LTP32	Grot_04G020440_K2
LTP33	Gbic_04G008240_G1
LTP33	Gsto_04G014870_E1
LTP33	Grai_04G015820_D5
LTP33	Gstu04G015700_C1
LTP33	Glon_04G016990_F1
LTP33	Grot_04G009940_K2
LTP33	Gano_04G015420_B1
LTP33	Garb_04G008590_A2
LTP33	Gher_04G009230_A1
LTP34	Gbic_04G007170_G1
LTP34	Gsto_04G015640_E1
LTP34	Grai_04G016860_D5
LTP34	Gstu04G016820_C1
LTP34	Glon_04G017970_F1
LTP34	Grot_04G007300_K2
LTP34	Gano_04G016510_B1
LTP34	Garb_04G007780_A2
LTP34	Gher_04G008360_A1
LTP35	Gbic_13G049500_G1
LTP35	Gsto_05G045910_E1
LTP35	Grai_05G000080_D5
LTP35	Gstu13G049560_C1
LTP35	Glon_09G025240_F1
LTP35	Grot_13G047000_K2
LTP35	Gano_05G044840_B1
LTP35	Garb_05G000190_A2
LTP35	Gher_05G046380_A1
LTP36	Gbic_05G020300_G1
LTP36	Gsto_05G021530_E1
LTP36	Grai_05G024270_D5
LTP36	Gstu05G005590_C1
LTP36	Glon_09G001390_F1
LTP36	Grot_05G018820_K2
LTP36	Gano_05G020570_B1
LTP37	Gbic_05G015360_G1
LTP37	Gsto_05G016800_E1
LTP37	Grai_05G029090_D5
LTP37	Gstu05G010800_C1
LTP37	Glon_05G015470_F1
LTP37	Grot_05G015000_K2
LTP37	Gano_05G015610_B1
LTP37	Garb_05G026310_A2
LTP37	Gher_05G016630_A1
LTP38	Gbic_06G012320_G1
LTP38	Gsto_06G013760_E1
LTP38	Grai_06G013950_D5
LTP38	Gstu06G014040_C1
LTP38	Glon_06G015470_F1
LTP38	Grot_06G013720_K2
LTP38	Gano_06G013980_B1
LTP38	Garb_06G015210_A2
LTP38	Gher_06G013210_A1
LTP39	Gstu07G022340_C1
LTP39	Gano_07G007300_B1
LTP40	Gbic_07G019600_G1
LTP40	Gsto_07G019250_E1
LTP40	Grai_07G009720_D5
LTP40	Gstu07G021010_C1
LTP40	Glon_07G009970_F1
LTP40	Grot_07G019880_K2
LTP40	Gano_07G009340_B1
LTP40	Garb_07G009090_A2
LTP40	Gher_07G019840_A1
LTP41	Gbic_07G014060_G1
LTP41	Gsto_07G014080_E1
LTP41	Grai_07G015260_D5
LTP41	Gstu07G014400_C1
LTP41	Glon_07G015220_F1
LTP41	Grot_07G014340_K2
LTP41	Gano_07G014780_B1
LTP41	Garb_07G015300_A2
LTP41	Gher_07G014260_A1
LTP42	Gbic_08G022510_G1
LTP42	Gsto_08G009350_E1
LTP42	Grai_08G023130_D5
LTP42	Gstu08G009570_C1
LTP42	Glon_08G009430_F1
LTP42	Grot_08G009020_K2
LTP42	Gano_08G023130_B1
LTP42	Garb_08G009780_A2
LTP42	Gher_08G024640_A1
LTP43	Gbic_08G019390_G1
LTP43	Gsto_08G012240_E1
LTP43	Grai_08G020050_D5
LTP43	Gstu08G012750_C1
LTP43	Glon_08G012260_F1
LTP43	Grot_08G011980_K2
LTP43	Gano_08G020140_B1
LTP43	Garb_08G012900_A2
LTP43	Gher_08G021320_A1
LTP44	Gbic_08G010510_G1
LTP44	Gsto_08G018860_E1
LTP44	Grai_08G012450_D5
LTP44	Gstu08G019800_C1
LTP44	Glon_08G019790_F1
LTP44	Grot_08G019910_K2
LTP44	Gano_08G012720_B1
LTP44	Garb_08G020360_A2
LTP44	Gher_08G013640_A1
LTP45	Gbic_08G009610_G1
LTP45	Gsto_08G021360_E1
LTP45	Grai_08G009810_D5
LTP45	Gstu08G022840_C1
LTP45	Glon_08G022730_F1
LTP45	Grot_08G020730_K2
LTP45	Gano_08G009920_B1
LTP45	Garb_08G023280_A2
LTP45	Gher_08G010500_A1
LTP46	Grai_08G004190_D5
LTP46	Grot_08G026420_K2
LTP46	Gano_08G004220_B1
LTP46	Garb_08G029080_A2
LTP47	Gbic_08G003850_G1
LTP47	Gsto_08G027130_E1
LTP47	Gstu08G028880_C1
LTP47	Grot_08G026780_K2
LTP47	Garb_08G029590_A2
LTP47	Gher_08G003940_A1
LTP48	Gbic_08G001630_G1
LTP48	Gsto_08G029390_E1
LTP48	Grai_08G001660_D5
LTP48	Gstu08G030970_C1
LTP48	Glon_08G030610_F1
LTP48	Grot_08G028770_K2
LTP48	Gano_08G001610_B1
LTP48	Garb_08G031780_A2
LTP48	Gher_08G001770_A1
LTP49	Gbic_09G007500_G1
LTP49	Gsto_09G022240_E1
LTP49	Grai_09G006980_D5
LTP49	Gstu09G006700_C1
LTP49	Glon_09G047800_F1
LTP49	Grot_09G007570_K2
LTP49	Gano_09G022470_B1
LTP49	Garb_09G007570_A2
LTP49	Gher_09G013940_A1
LTP50	Gbic_09G026500_G1
LTP50	Gsto_09G003970_E1
LTP50	Grai_09G025450_D5
LTP50	Gstu09G025930_C1
LTP50	Glon_09G029180_F1
LTP50	Grot_09G025380_K2
LTP50	Gano_09G003900_B1
LTP50	Garb_09G026020_A2
LTP50	Gher_09G004180_A1
LTP51	Gbic_09G026510_G1
LTP51	Gsto_09G003960_E1
LTP51	Grai_09G025460_D5
LTP51	Gstu09G025940_C1
LTP51	Glon_09G029170_F1
LTP51	Grot_09G025400_K2
LTP51	Gano_09G003890_B1
LTP51	Garb_09G026030_A2
LTP51	Gher_09G004170_A1
LTP52	Gbic_09G027060_G1
LTP52	Gsto_09G003380_E1
LTP52	Grai_09G026010_D5
LTP52	Gstu09G026530_C1
LTP52	Glon_09G028610_F1
LTP52	Grot_09G025950_K2
LTP52	Gano_09G003350_B1
LTP53	Gbic_09G027070_G1
LTP53	Gsto_09G003370_E1
LTP53	Grai_09G026020_D5
LTP53	Gstu09G026540_C1
LTP53	Glon_09G028600_F1
LTP53	Grot_09G025960_K2
LTP53	Gano_09G003340_B1
LTP53	Garb_09G026650_A2
LTP53	Gher_09G003570_A1
LTP54	Garb_10G030900_A2
LTP55	Gbic_11G000930_G1
LTP55	Gsto_11G000960_E1
LTP55	Grai_11G038780_D5
LTP55	Gstu11G001030_C1
LTP55	Glon_11G000940_F1
LTP55	Grot_11G037920_K2
LTP55	Gano_11G001000_B1
LTP55	Garb_11G000970_A2
LTP55	Gher_11G043530_A1
LTP56	Gbic_11G002030_G1
LTP56	Grai_11G037730_D5
LTP56	Gstu11G002090_C1
LTP56	Grot_11G036770_K2
LTP56	Gano_11G002050_B1
LTP56	Garb_11G001980_A2
LTP56	Gher_11G042430_A1
LTP57	Gbic_11G008620_G1
LTP57	Gsto_11G008440_E1
LTP57	Grai_11G031310_D5
LTP57	Gstu11G008620_C1
LTP57	Glon_11G008370_F1
LTP57	Grot_11G031190_K2
LTP57	Gano_11G008440_B1
LTP57	Garb_11G008390_A2
LTP57	Gher_11G035850_A1
LTP58	Gbic_11G014020_G1
LTP58	Grai_11G025960_D5
LTP58	Gstu11G014030_C1
LTP58	Glon_11G013590_F1
LTP58	Grot_11G025780_K2
LTP58	Gano_11G013640_B1
LTP58	Garb_11G013760_A2
LTP58	Gher_11G030310_A1
LTP59	Gbic_12G000360_G1
LTP59	Grai_12G000420_D5
LTP59	Gstu12G033280_C1
LTP59	Glon_12G033150_F1
LTP59	Grot_12G000380_K2
LTP59	Gano_12G031860_B1
LTP59	Garb_12G000380_A2
LTP60	Gbic_12G000370_G1
LTP60	Gsto_12G031920_E1
LTP60	Grai_12G000430_D5
LTP60	Gstu12G033270_C1
LTP60	Glon_12G033140_F1
LTP60	Grot_12G000390_K2
LTP60	Garb_12G000390_A2
LTP60	Gher_12G033440_A1
LTP61	Gsto_12G031910_E1
LTP61	Grai_12G000440_D5
LTP61	Gstu12G033260_C1
LTP61	Grot_12G000400_K2
LTP61	Gano_12G031840_B1
LTP61	Garb_12G000400_A2
LTP61	Gher_12G033430_A1
LTP62	Gbic_12G001470_G1
LTP62	Gsto_12G030850_E1
LTP62	Grai_12G001600_D5
LTP62	Gstu12G032220_C1
LTP62	Glon_12G032060_F1
LTP62	Grot_12G001400_K2
LTP62	Gano_12G030770_B1
LTP62	Garb_12G001470_A2
LTP62	Gher_12G032320_A1
LTP63	Gbic_12G012310_G1
LTP63	Gsto_12G020650_E1
LTP63	Grai_12G012610_D5
LTP63	Gstu12G020970_C1
LTP63	Glon_12G020360_F1
LTP63	Grot_12G012300_K2
LTP63	Gano_12G020160_B1
LTP63	Garb_12G012720_A2
LTP63	Gher_12G025310_A1
LTP64	Garb_12G013640_A2
LTP65	Gano_12G012990_B1
LTP66	Gbic_12G026210_G1
LTP66	Gsto_12G007020_E1
LTP66	Grai_12G026040_D5
LTP66	Gstu12G006940_C1
LTP66	Glon_12G006880_F1
LTP66	Grot_12G025660_K2
LTP66	Gano_12G006830_B1
LTP66	Garb_12G026620_A2
LTP66	Gher_12G006940_A1
LTP67	Gbic_12G026350_G1
LTP67	Gsto_12G006860_E1
LTP67	Grai_12G026190_D5
LTP67	Gstu12G006790_C1
LTP67	Glon_12G006720_F1
LTP67	Grot_12G025810_K2
LTP67	Gano_12G006690_B1
LTP67	Garb_12G026770_A2
LTP67	Gher_12G006790_A1
LTP68	Grai_12G026950_D5
LTP68	Gher_12G006080_A1
LTP69	Gbic_12G031330_G1
LTP69	Gsto_12G001890_E1
LTP69	Grai_12G031160_D5
LTP69	Gstu12G001890_C1
LTP69	Glon_12G001890_F1
LTP69	Grot_12G030910_K2
LTP69	Gano_12G001880_B1
LTP69	Garb_12G031660_A2
LTP69	Gher_12G001910_A1
LTP70	Gbic_12G032170_G1
LTP70	Gsto_12G001080_E1
LTP70	Gstu12G001100_C1
LTP70	Glon_12G001100_F1
LTP70	Grot_12G031740_K2
LTP70	Gano_12G001090_B1
LTP70	Garb_12G032460_A2
LTP70	Gher_12G001110_A1
LTP71	Gbic_13G025480_G1
LTP71	Gsto_13G005290_E1
LTP71	Grai_13G005390_D5
LTP71	Gstu13G025400_C1
LTP71	Glon_13G025250_F1
LTP71	Grot_13G023890_K2
LTP71	Gano_13G005330_B1
LTP71	Garb_13G004370_A2
LTP71	Gher_13G027210_A1
LTP72	Gbic_13G024450_G1
LTP72	Gsto_13G006270_E1
LTP72	Grai_13G006410_D5
LTP72	Gstu13G024270_C1
LTP72	Glon_13G024430_F1
LTP72	Grot_Contig01522G000110_K2
LTP72	Gano_13G006220_B1
LTP72	Garb_13G003420_A2
LTP72	Gher_13G026160_A1
LTP73	Gher_13G006090_A1
LTP74	Gbic_13G001620_G1
LTP74	Gsto_13G028030_E1
LTP74	Grai_13G028990_D5
LTP74	Gstu13G001600_C1
LTP74	Glon_13G001660_F1
LTP74	Grot_13G001620_K2
LTP74	Gano_13G028930_B1
LTP74	Garb_13G029080_A2
LTP74	Gher_13G001720_A1
LTP75	Gbic_13G000130_G1
LTP75	Gsto_13G029660_E1
LTP75	Grai_13G030590_D5
LTP75	Gstu13G000140_C1
LTP75	Glon_13G000130_F1
LTP75	Grot_13G000080_K2
LTP75	Gano_13G030510_B1
LTP75	Garb_13G030610_A2
LTP75	Gher_13G000100_A1
LTP76	Gbic_03G004230_G1
LTP76	Gsto_03G003850_E1
LTP76	Grai_03G003910_D5
LTP76	Gstu03G026760_C1
LTP76	Glon_03G003380_F1
LTP76	Grot_03G026230_K2
LTP76	Gano_03G003530_B1
LTP76	Garb_03G025770_A2
LTP77	Gbic_05G001470_G1
LTP77	Grai_05G043320_D5
LTP77	Gstu05G024430_C1
LTP77	Glon_05G000430_F1
LTP77	Grot_05G003720_K2
LTP77	Gano_05G001130_B1
LTP77	Garb_05G041110_A2
LTP77	Gher_05G001270_A1
LTP78	Gbic_07G013330_G1
LTP78	Gsto_07G013320_E1
LTP78	Grai_07G016030_D5
LTP78	Gstu07G013580_C1
LTP78	Glon_07G016010_F1
LTP78	Grot_07G013550_K2
LTP78	Gano_07G015420_B1
LTP78	Garb_07G016230_A2
LTP79	Grai_07G020720_D5
LTP80	Gbic_08G004280_G1
LTP80	Gsto_08G026660_E1
LTP80	Grai_08G004180_D5
LTP80	Gstu08G028440_C1
LTP80	Glon_08G028080_F1
LTP80	Gano_08G004210_B1
LTP80	Garb_08G029090_A2
LTP80	Gher_08G004480_A1
LTP81	Gbic_09G020680_G1
LTP81	Gsto_09G009800_E1
LTP81	Grai_09G019600_D5
LTP81	Gstu09G020210_C1
LTP81	Glon_09G035010_F1
LTP81	Grot_09G019610_K2
LTP81	Gano_09G009740_B1
LTP81	Garb_09G020240_A2
LTP82	Gbic_11G041820_G1
LTP82	Gsto_11G041460_E1
LTP82	Grai_11G000190_D5
LTP82	Gstu11G041770_C1
LTP82	Glon_11G043690_F1
LTP82	Grot_11G001410_K2
LTP82	Gano_11G041580_B1
LTP82	Gher_11G000320_A1
LTP83	Gsto_12G013260_E1
LTP83	Grai_12G019560_D5
LTP83	Gstu12G013450_C1
LTP83	Glon_12G013360_F1
LTP83	Grot_12G005330_K2
LTP83	Gano_12G013230_B1
LTP83	Garb_12G019870_A2
LTP83	Gher_12G013030_A1
LTP84	Gbic_12G031300_G1
LTP84	Gsto_12G001920_E1
LTP84	Grai_12G031130_D5
LTP84	Gstu12G001920_C1
LTP84	Grot_12G030880_K2
LTP84	Gano_12G001910_B1
LTP84	Gher_12G001940_A1
LTP85	Gbic_06G023300_G1
LTP85	Gsto_06G004560_E1
LTP85	Grai_06G004490_D5
LTP85	Gstu06G024410_C1
LTP85	Glon_06G004290_F1
LTP85	Grot_06G023320_K2
LTP85	Gano_06G004380_B1
LTP85	Garb_06G023770_A2
LTP85	Gher_06G004060_A1
LTP86	Gbic_11G016190_G1
LTP86	Gsto_11G015790_E1
LTP86	Grai_11G024180_D5
LTP86	Gstu11G016220_C1
LTP86	Glon_11G015840_F1
LTP86	Grot_11G023580_K2
LTP86	Gano_11G015860_B1
LTP86	Garb_11G015940_A2
LTP86	Gher_11G028020_A1
LTP87	Gbic_07G016170_G1
LTP87	Gsto_07G016040_E1
LTP87	Grai_07G013270_D5
LTP87	Gstu07G016520_C1
LTP87	Glon_07G013250_F1
LTP87	Garb_07G013210_A2
LTP87	Gher_07G016490_A1
LTP88	Gbic_03G025830_G1
LTP88	Grai_03G025650_D5
LTP88	Gstu03G003960_C1
LTP88	Glon_03G026080_F1
LTP88	Garb_03G004100_A2
LTP88	Gher_03G004210_A1
LTP89	Gbic_10G013450_G1
LTP89	Grai_10G013420_D5
LTP89	Glon_10G021350_F1
LTP89	Gano_10G019330_B1
LTP89	Garb_10G013080_A2
LTP89	Gher_10G013650_A1
LTP90	Gbic_08G024310_G1
LTP90	Gsto_08G007870_E1
LTP90	Grai_08G024850_D5
LTP90	Gstu08G007870_C1
LTP90	Glon_08G006410_F1
LTP90	Gano_08G024860_B1
LTP91	Gbic_12G027150_G1
LTP91	Gsto_12G006070_E1
LTP91	Gstu12G005950_C1
LTP91	Garb_12G027570_A2
LTP91	Gher_12G005970_A1
LTP92	Gsto_07G000370_E1
LTP92	Gher_07G000390_A1
LTP93	Gsto_09G023800_E1
LTP93	Grai_09G005390_D5
LTP93	Gano_09G024070_B1
LTP94	Gbic_13G014400_G1
LTP94	Gsto_13G015910_E1
LTP94	Grai_13G016490_D5
LTP95	Gher_08G007670_A1
LTP96	Garb_09G002840_A2
LTP97	Grai_08G003350_D5
LTP98	Grai_09G012360_D5
LTP99	Glon_03G003900_F1
LTP100	Glon_11G013580_F1
LTP101	Glon_12G001910_F1
LTP102	Glon_12G033130_F1
LTP103	Glon_05G015930_F1
LTP104	Gbic_03G004820_G1
LTP105	Gbic_10G030390_G1
LTP106	Gbic_12G000380_G1
LTP107	Grot_07G009660_K2

## Sheet: Supp Table 3
Supplementary Table 3. Presence of LTP gene deletion in nine cotton species
Fam_N	G1	E1	D5	C1	F1	K2	B1	A2	A1
LTP1	1	1	1	1	1	1	1	1	1
LTP2	0	0	0	0	0	1	0	0	0
LTP3	1	1	1	1	1	1	1	1	1
LTP4	1	1	1	1	1	1	1	1	1
LTP5	1	1	1	1	1	1	1	1	1
LTP6	1	1	1	1	1	1	1	1	1
LTP7	0	0	1	1	0	0	0	0	0
LTP8	1	1	1	0	1	1	1	1	1
LTP9	1	1	1	1	1	1	1	1	1
LTP10	1	1	1	1	1	1	1	1	1
LTP11	1	1	1	1	1	1	1	1	0
LTP12	1	0	1	1	1	0	1	0	0
LTP13	1	1	1	1	1	1	1	1	1
LTP14	0	0	0	0	0	0	0	1	0
LTP15	1	1	1	1	0	1	1	1	1
LTP16	1	0	1	0	1	0	0	0	0
LTP17	1	1	0	0	0	0	0	0	1
LTP18	1	1	0	1	1	1	1	1	1
LTP19	0	1	0	0	1	1	1	1	1
LTP20	1	1	1	1	1	1	1	1	1
LTP21	1	1	0	1	0	1	0	1	1
LTP22	1	1	1	1	1	1	1	1	1
LTP23	1	1	1	1	1	1	1	1	1
LTP24	1	1	1	0	1	1	0	1	0
LTP25	1	1	1	1	1	1	1	1	1
LTP26	1	1	1	1	1	1	1	0	0
LTP27	1	1	1	1	1	1	1	1	1
LTP28	0	1	1	1	0	1	1	1	1
LTP29	1	1	1	1	1	1	1	1	1
LTP30	1	1	1	1	1	1	1	1	1
LTP31	1	1	1	1	1	1	1	1	1
LTP32	1	0	1	1	1	1	0	0	0
LTP33	1	1	1	1	1	1	1	1	1
LTP34	1	1	1	1	1	1	1	1	1
LTP35	1	1	1	1	1	1	1	1	1
LTP36	1	1	1	1	1	1	1	0	0
LTP37	1	1	1	1	1	1	1	1	1
LTP38	1	1	1	1	1	1	1	1	1
LTP39	0	0	0	1	0	0	1	0	0
LTP40	1	1	1	1	1	1	1	1	1
LTP41	1	1	1	1	1	1	1	1	1
LTP42	1	1	1	1	1	1	1	1	1
LTP43	1	1	1	1	1	1	1	1	1
LTP44	1	1	1	1	1	1	1	1	1
LTP45	1	1	1	1	1	1	1	1	1
LTP46	0	0	1	0	0	1	1	1	0
LTP47	1	1	0	1	0	1	0	1	1
LTP48	1	1	1	1	1	1	1	1	1
LTP49	1	1	1	1	1	1	1	1	1
LTP50	1	1	1	1	1	1	1	1	1
LTP51	1	1	1	1	1	1	1	1	1
LTP52	1	1	1	1	1	1	1	0	0
LTP53	1	1	1	1	1	1	1	1	1
LTP54	0	0	0	0	0	0	0	1	0
LTP55	1	1	1	1	1	1	1	1	1
LTP56	1	0	1	1	0	1	1	1	1
LTP57	1	1	1	1	1	1	1	1	1
LTP58	1	0	1	1	1	1	1	1	1
LTP59	1	0	1	1	1	1	1	1	0
LTP60	1	1	1	1	1	1	0	1	1
LTP61	0	1	1	1	0	1	1	1	1
LTP62	1	1	1	1	1	1	1	1	1
LTP63	1	1	1	1	1	1	1	1	1
LTP64	0	0	0	0	0	0	0	1	0
LTP65	0	0	0	0	0	0	1	0	0
LTP66	1	1	1	1	1	1	1	1	1
LTP67	1	1	1	1	1	1	1	1	1
LTP68	0	0	1	0	0	0	0	0	1
LTP69	1	1	1	1	1	1	1	1	1
LTP70	1	1	0	1	1	1	1	1	1
LTP71	1	1	1	1	1	1	1	1	1
LTP72	1	1	1	1	1	1	1	1	1
LTP73	0	0	0	0	0	0	0	0	1
LTP74	1	1	1	1	1	1	1	1	1
LTP75	1	1	1	1	1	1	1	1	1
LTP76	1	1	1	1	1	1	1	1	0
LTP77	1	0	1	1	1	1	1	1	1
LTP78	1	1	1	1	1	1	1	1	0
LTP79	0	0	1	0	0	0	0	0	0
LTP80	1	1	1	1	1	0	1	1	1
LTP81	1	1	1	1	1	1	1	1	0
LTP82	1	1	1	1	1	1	1	0	1
LTP83	0	1	1	1	1	1	1	1	1
LTP84	1	1	1	1	0	1	1	0	1
LTP85	1	1	1	1	1	1	1	1	1
LTP86	1	1	1	1	1	1	1	1	1
LTP87	1	1	1	1	1	0	0	1	1
LTP88	1	0	1	1	1	0	0	1	1
LTP89	1	0	1	0	1	0	1	1	1
LTP90	1	1	1	1	1	0	1	0	0
LTP91	1	1	0	1	0	0	0	1	1
LTP92	0	1	0	0	0	0	0	0	1
LTP93	0	1	1	0	0	0	1	0	0
LTP94	1	1	1	0	0	0	0	0	0
LTP95	0	0	0	0	0	0	0	0	1
LTP96	0	0	0	0	0	0	0	1	0
LTP97	0	0	1	0	0	0	0	0	0
LTP98	0	0	1	0	0	0	0	0	0
LTP99	0	0	0	0	1	0	0	0	0
LTP100	0	0	0	0	1	0	0	0	0
LTP101	0	0	0	0	1	0	0	0	0
LTP102	0	0	0	0	1	0	0	0	0
LTP103	0	0	0	0	1	0	0	0	0
LTP104	1	0	0	0	0	0	0	0	0
LTP105	1	0	0	0	0	0	0	0	0
LTP106	1	0	0	0	0	0	0	0	0
LTP107	0	0	0	0	0	1	0	0	0

## Sheet: Supp Table 4
Supplementary Table 4. Distribution of all LTP genes in nine cotton species												species name	core genes	variable genes	specific genes
Fam_N	G1	E1	D5	C1	F1	K2	B1	A2	A1			A1	52	25	2
LTP1	3	3	2	5	4	7	2	3	4			A2	50	26	4
LTP3	2	2	3	2	2	2	2	2	2			B1	51	32	1
LTP4	3	2	2	2	2	1	2	2	2			C1	55	33	0
LTP5	2	2	3	2	1	2	1	1	2			D5	53	35	2
LTP6	2	1	2	2	2	2	1	1	2			E1	51	34	0
LTP9	1	1	1	2	2	1	2	1	1			F1	52	27	5
LTP10	1	2	1	1	1	2	2	2	1			G1	52	33	3
LTP13	1	1	2	2	1	1	2	1	1			K2	55	27	2
LTP20	1	1	1	1	1	1	1	1	1
LTP22	1	1	1	1	1	1	1	1	1
LTP23	1	1	1	1	1	1	1	1	1
LTP25	1	1	1	1	1	1	1	1	1
LTP27	1	1	1	1	1	1	1	1	1
LTP29	1	1	1	1	1	1	1	1	1
LTP30	1	1	1	1	1	1	1	1	1
LTP31	1	1	1	1	1	1	1	1	1
LTP33	1	1	1	1	1	1	1	1	1
LTP34	1	1	1	1	1	1	1	1	1
LTP35	1	1	1	1	1	1	1	1	1
LTP37	1	1	1	1	1	1	1	1	1
LTP38	1	1	1	1	1	1	1	1	1
LTP40	1	1	1	1	1	1	1	1	1
LTP41	1	1	1	1	1	1	1	1	1
LTP42	1	1	1	1	1	1	1	1	1
LTP43	1	1	1	1	1	1	1	1	1
LTP44	1	1	1	1	1	1	1	1	1
LTP45	1	1	1	1	1	1	1	1	1
LTP48	1	1	1	1	1	1	1	1	1
LTP49	1	1	1	1	1	1	1	1	1
LTP50	1	1	1	1	1	1	1	1	1
LTP51	1	1	1	1	1	1	1	1	1
LTP53	1	1	1	1	1	1	1	1	1
LTP55	1	1	1	1	1	1	1	1	1
LTP57	1	1	1	1	1	1	1	1	1
LTP62	1	1	1	1	1	1	1	1	1
LTP63	1	1	1	1	1	1	1	1	1
LTP66	1	1	1	1	1	1	1	1	1
LTP67	1	1	1	1	1	1	1	1	1
LTP69	1	1	1	1	1	1	1	1	1
LTP71	1	1	1	1	1	1	1	1	1
LTP72	1	1	1	1	1	1	1	1	1
LTP74	1	1	1	1	1	1	1	1	1
LTP75	1	1	1	1	1	1	1	1	1
LTP85	1	1	1	1	1	1	1	1	1
LTP86	1	1	1	1	1	1	1	1	1
LTP2	0	0	0	0	0	1	0	0	0
LTP14	0	0	0	0	0	0	0	1	0
LTP54	0	0	0	0	0	0	0	1	0
LTP64	0	0	0	0	0	0	0	1	0
LTP65	0	0	0	0	0	0	1	0	0
LTP73	0	0	0	0	0	0	0	0	1
LTP95	0	0	0	0	0	0	0	0	1
LTP96	0	0	0	0	0	0	0	1	0
LTP97	0	0	1	0	0	0	0	0	0
LTP98	0	0	1	0	0	0	0	0	0
LTP99	0	0	0	0	1	0	0	0	0
LTP100	0	0	0	0	1	0	0	0	0
LTP101	0	0	0	0	1	0	0	0	0
LTP102	0	0	0	0	1	0	0	0	0
LTP103	0	0	0	0	1	0	0	0	0
LTP104	1	0	0	0	0	0	0	0	0
LTP105	1	0	0	0	0	0	0	0	0
LTP106	1	0	0	0	0	0	0	0	0
LTP107	0	0	0	0	0	1	0	0	0
LTP15	1	3	1	1	0	1	1	1	1
LTP7	0	0	1	2	0	0	0	0	0
LTP8	1	3	2	0	1	1	3	1	1
LTP11	1	2	1	2	2	1	2	1	0
LTP12	1	0	1	1	1	0	1	0	0
LTP16	1	0	1	0	1	0	0	0	0
LTP17	1	1	0	0	0	0	0	0	1
LTP18	2	1	0	1	1	1	1	1	1
LTP19	0	1	0	0	1	1	2	1	2
LTP21	1	1	0	1	0	1	0	1	1
LTP24	1	1	1	0	1	1	0	1	0
LTP26	1	1	1	1	1	1	1	0	0
LTP28	0	1	1	1	0	1	1	1	1
LTP32	1	0	1	1	1	1	0	0	0
LTP36	1	1	1	1	1	1	1	0	0
LTP39	0	0	0	1	0	0	1	0	0
LTP46	0	0	1	0	0	1	1	1	0
LTP47	1	1	0	1	0	1	0	1	1
LTP52	1	1	1	1	1	1	1	0	0
LTP56	1	0	1	1	0	1	1	1	1
LTP58	1	0	1	1	1	1	1	1	1
LTP59	1	0	1	1	1	1	1	1	0
LTP60	1	1	1	1	1	1	0	1	1
LTP61	0	1	1	1	0	1	1	1	1
LTP68	0	0	1	0	0	0	0	0	1
LTP70	1	1	0	1	1	1	1	1	1
LTP76	1	1	1	1	1	1	1	1	0
LTP77	1	0	1	1	1	1	1	1	1
LTP78	1	1	1	1	1	1	1	1	0
LTP79	0	0	1	0	0	0	0	0	0
LTP80	1	1	1	1	1	0	1	1	1
LTP81	1	1	1	1	1	1	1	1	0
LTP82	1	1	1	1	1	1	1	0	1
LTP83	0	1	1	1	1	1	1	1	1
LTP84	1	1	1	1	0	1	1	0	1
LTP87	1	1	1	1	1	0	0	1	1
LTP88	1	0	1	1	1	0	0	1	1
LTP89	1	0	1	0	1	0	1	1	1
LTP90	1	1	1	1	1	0	1	0	0
LTP91	1	1	0	1	0	0	0	1	1
LTP92	0	1	0	0	0	0	0	0	1
LTP93	0	1	1	0	0	0	1	0	0
LTP94	1	1	1	0	0	0	0	0	0
